# Supplementary material for: Genome-wide identification and expression analysis of the plant specific LIM genes in Gossypium arboreum under phytohormone, salt and pathogen stress
Source: Sci Rep. 2021 Apr 28;11:9177. doi: 10.1038/s41598-021-87934-0 (PMC8080811; doi:10.1038/s41598-021-87934-0)
Supplement: Supplementary file 1 — Supplementary Information 1. [file 41598_2021_87934_MOESM1_ESM.xlsx]

## Sheet: Sheet1
Title: Genome-wide identification and expression analyses of the plant specific LIM genes in Gossypium arboreum under phytohormone, salt and pathogen stress
Authors: Raghavendra KP1*¥, Joy Das1¥, Rakesh Kumar1¥, Shailesh Gawande2, Santosh HB1, Annie Sheeba3, S Kranthi2, Kranthi KR4 , Waghmare, V.N1
Supplementary Data SD1. List of genes selected for phylogenetic analysis on the basis of deduced proteins sequences of six plant species
Gene name	Species	protein sequence
GaLIM1/GadLIM2a	Gossypium arboreum	MTFSGTTEKCKACDKTVHVIDLLTADGISYHKTCFKCSHCHGVLVMGNYCSMDSVLYCKPHFEQLFKETGTYQNKNAKPSSENSNGTGKAPSKFASFFSGTQDKCGACKKTAYPLEKVTIEGENYHKSCFRCSHGGCVLTPSTYAALEGFLYCKHHFSQLFKEKGTYAHLTETSTSKKSSAAPSPEVRSEAESDSESKPKEDESQPKAEAAEEEIEA
GaLIM2/GaPLIM2b	Gossypium arboreum	MAFTGTLDKCKACDKTVHVVDMLTLEGVPYHKTCFKCSHCKGNLVMSTYSSMDGVLYCKPHFEQLFKESGNFSKNFQTSKERQIDQVKTPNKLSSLFCGTQDKCAACHKTVYPLEKLFMVKGNYAHVLQAASHKRNNSSASPKLAESQADQRETAADEDDSEDKS
GaLIM3/GaPLIM2a	Gossypium arboreum	MSFTGTIDKCKACDKTVHVVDMLTLEGVPYHKTCFKCSHCKGNLVMSTYSSIDGVLYCKPHFEQLFKESGNFSKNFLTGLRPIFKFSSMFCGTQDKCASCEKTVYPLEKVTMEGECFHKSCFKCAHGGCHLTHSSYAALNGVLYCKHHFSQLFMEKGNYNHVLEAATHKRNNSAASIEHGDNESEETP
GaLIM4/GaPLIM2c	Gossypium arboreum	MAFTGTLDKCKACDKTVHVVDMMTLEGVPYHKTCFKCSHCKGNLVMNTYSSMDGVLYCKPHFEQLFKESGNFSKNFQTAKTEKQNDTSRTPNKLSSLFSGTQDKCAACEKTVYPLEKITMEGECFHKTCFRCAHGGCPLTHSSYAALNGILYCKHHFAQLFMVKGNYNHVLQAATHRRNTSTASSTDFAENQADLETAAANQDDNEEQS
GaLIM5/GabLIM1a	Gossypium arboreum	MATFAGTTQKCKACEKTVYLVDQLTADNKVYHKACFRCHHCKGTLKLSNYSSFEGVLYCKPHFDQLFKMTGSLDKSFEGTPKTVRVDRSADQVTNSKFSGLFAGTQEKCVACKKTVYPIEKVAVDGTSYHKACFRCTHGGCVISPSNYVAHEHRLYCRHHHNQLFKQKGNFSQLDKHEEAKGVTENTVA
GaLIM6/GaDA1	Gossypium arboreum	MDWIKKIFKGSGQKNSEGYYHGDYAEDPQFYAPSGTGEHENEEIDRAIALSLLEESQKERNIINDESQLEEDEQLARAIQESLRFEPPPQYENANTFLPIPIHFPVGDRICAGCNTEIGHGRFLNCLNAFWHPECFHCHACNFPISDYEFSVSGNYRFHKSCYKERYHPKCDVCSHFIPTNPAGLIEYRAHPFWIQKYCPSHEHDGTPRCCSCERMEPQDTGYVALDDGRKLCLECLDSAVMDTKECQPLYLDIQEFYEGLNMKVEQQVPLLLVERQALNEARVGEKNGHYHMPETRGLCLSEEQTVSTILRRPSFGTGNRAMDMITEPYKLTRRCEVTAILILYGLPRLLTGSILAHEMMHAWMRLQGFQTLSQDVEEGICQVLAHMWIATQLDSSSS…
GaLIM7/GadLIM2b	Gossypium arboreum	MAFSGTTDKCTICDKTVHFIDLLTADGIPYHKTCFKCTHCNGLLVMSNYCSMEGVLYCKPHFEQLFKETGTYTKNFQSKKSDRPNGQTKTPNRLAAFFSGTQDKCGVCNKTAYPLEKVTVEGENYHKSCFRCSPGGCLLTPSTYAAMDGILYCKHHFAQLFMEKGCYSHLAKQACMKKNLAGSSPEQKPEDAVESEDDAKPEAEAEAETEAEAEETEEKSEEAGAET
GaLIM8/GadLIM2c	Gossypium arboreum	MASNGTTEKKAGKYASFFSGTQDKCGVCKKTAYPLEKVTMEGEIYHKNCFRCSHGGCVLTTSSFAALDGILYCKIHFAQLFKEKGSYAHVTKATAMKKTSSEAKTEDDPTPEAEAEAE
GaLIM9/GaDA2	Gossypium arboreum	RRSNYKRKLSLGSFNNRAHEGIKTVEADNLWEFLRNSDLYICIVTWNMNGQVSYEDLVELVGSNRRFDLLVVGLQEVPRNNVARLLQDALVETHEKAIMQSLQLYVFGPKKSDLLIKELKVDKHSMGGCGGMMRRKKGAVAIRGNLIDYEQITFCIMNWIKKVFKGCAHKSSEGHYHGHYAEDRQFYAPSGSGDAWREHENEGIDRAIALSLLEESQKGRRVKDDKSQLEDDEQLARAIQESLNFEPPPQYENVNTYQPMPVHFPTGYRICAGCNTEIGCGRFLNCLSAFWHPECFRCHACNLPISDYEFSMSGNYRFHKSCYKEQYHPKCDVCNHFISTNPAGLIEYRAHPFWMQKYCPSHEHDGTPRCCSCERMEPHDTGYVALNDGRKLCLECLDS…
GaLIM10/GaDA3	Gossypium arboreum	MGWLTKILKGSSNKGRYHERYGDGRTWDEPRRSTGGSDGFDKDEIDCAIAISLSEVDQKGKKVIALMFPIDLVEDESEPEEESDEDVTFDEGHIEDDDEKYVESHVEEEEDSYAKAHEEKEDDRHAKVQQEEDEDLAKVQLEEDEQLAKAIQESLNVESPPRSGHGGLFSPYPFFFSASYRICAGCNAEIGHGRYLSCMGSVWHPECFRCHACNQPINDYEFSVSGNRPFHKSCYKEQHHPKCDVCRKFIPTNPAGLIEYRAHPYWMQKYCPSHERDGTPRCCSCERMEPVDVKYISLDDGRRLCLECLDSAIMDTHECQPLYLEIQEFYEGLNMKVEQQVPLLLVERQALNEAMEGEKNGHHHLPETRGLCLSEEQTVTTVLRRPRIGAGYRFIDMIT…
GaLIM11/GaWLIM2b	Gossypium arboreum	MSFIGTQQKCKACEKTVYPVELLSADGVPYHKSCFKCSHCKGTLKLANYSSMEGVLYCKPHFEQLFKETGNFNKNFQSSAKAAEKLTPELTRSPSKAASMFSGTVEKCATCGKTAYPLEKHLKAFCTANITFPSSSRRKEATIILSNLHQSSVPLHPFLKVEYLCHVLRLFPCLPVCFRIDFFDLCPGGEPGRKNSGFSPFV
GaLIM12/GaWLIM1a	Gossypium arboreum	MAFAGTTQKCMACDKTVYLVDKLTADNRVYHKACFRCHHCKGTLKLGNYNSFEGVLYCRPHFDQLFKRTGSLEKSFEGTPKIAKPEKPVDGEKPIATKVSGMFGGTRDKCVGCKNTVYPTERVTVNGTPYHKSCFKCTHGGCVISPSNYIAHEGRLYCKHHHGQLIKEKGNLSQLEGDREKAGTEVAAES
GaLIM13/GaFLIM1a	Gossypium arboreum	MATFAGTQQKCMACDKTVYLVDKLTADNRVFHKACFRCHHCKGTLKLSNYNSFEGVLYCRPHYDQLFKRTGSLDKSFEGTPKIAKPEKHIENENAQKVVNLFGGTKEKCVGCNKTVYPIEKVAVDGTSYHRSCFKCSHGGCTISPSNYIAHEGKLYCKHHHVQLFKEKGNYSQLEGDRQEEPITEKLTSMEIAAES
>GaLIM14/GaWLIM2c	Gossypium arboreum	MSFIGTQQKCKACEKTVYPVELVSVDGVPFHKSCFKCSHCKGTLKWGNYSSMEGVLYCKPHFEQLFKEAGNYNKNFQSPAKSAEKLTQLTRSPSKAAGMFSGTQDKCATCGKTAYPLEKVTVEGQSYHKSCFKCSHGGCPISPSNYAALEGILYCKHHFSQLFKEKGSYNHLIKSASIKRTATSVPEAS
GaLIM15/GaWLIM2d	Gossypium arboreum	MEGVLYCKPRFEQLFKETGNFNKNFQSQAPKSAEKLAPELTRSPSKVASIFSGTQEKCAACGKTAYPLEKVEFRNQMHLFCNHETLLFGCIFHLEGILYCKHHFSQLFKEKGSYNHLIKSASVPEA
GaLIM16/GadLIM2d	Gossypium arboreum	MAFSGTTEKCRSCDKTVHFIEMVSVDGVPYHKTSIVKGKETFIASLTLSNSLGEPGVTLPKQRAPSKVASLFSGTQDKCGVCKKTCYPLEKVTVEGEIYHKNCFRCAHGGCFLTTSSYAALDGFLYCKHHFAQLFKEKGSYSHLTKTSSMKRSPSGGKFDAESDSEPKLEDNKTGTEAQPDQ
GaLIM17/GaFLIM1b	Gossypium arboreum	MATFQGTQQKCNACNKTVYLVDKLTADNRVFHKACFRCHHCKGTLKLSNYNSFEGVLYCRPHYDQLFKRTGSLDKSFEGTPKVVRPERQIDSESALKVMNSFGGTREKCAACSKTAYPIERVTVNGTIYHKSCFKCTHGGCTISPSNYIAHEGKLYCKHHHIQLFKEKGNYSQLETEREKQAATAASKVPSPAATSTTTTTTEIATES
GaLIM18/DAR	Gossypium arboreum	MAPPPPPPPPPPPSGVNHLSHPCIYGDFNNAYPERKSRIMKWLSKLFKSSSSGRRGSGSGGYNPHYLGEENMVVRAPVRMPDERPRTKKEQEELDHAIALSLSEGMGKPNGYNEWRRDNNYGGALPRGADNGGLNSSAYPPYGNMQYHPVGVCAGCHREIGYGNYLGCMGAYFHPNCFRCHSCGYPITEHEFSLSGRDPYHKTCFKELTHPKCDVCLQFIPTNGAGLIEYRCHPFWSQKYCPSHEHDNTARCCSCERLESWNVRYYSLEDGRSLCLECMESAIMDTGDCQPLYHAIRDYYEGMYMKLDQQIPMLLVERQALNEAIVGEKNGYHHMPETRGLCLSEEQTVTSILKRPRIGGRQLIGMRTQPQKLTRKCEVTAILVLYGLPRLLTGAILAH…
GaLIM19/GaPLIM2d	Gossypium arboreum	MAFTGTLDKCKACDKTVHVVDMMTLEGVPYHKTCFKCSHCKGNLQMTTYSWMDGILYCKPHFEQLFKESGNFSKNFQTGTRPTELNRTPSKLSSLFSGTLDKCAACEKTVYPLEKVTMEGECFHKTCFRCAHGGCPLTHSSYAALDGVLYCKHHFAQLFMVKGNYNHVLQAATHRRNNSTASSSENVETRAEPEESAADEESKEASDN
GaLIM20/GaWLIM2a	Gossypium arboreum	MSFTGTQQKCKACEKTVYPVELLSADGIPYHKSCFKCSHCKGTLKLGNYSSMEGVVYCKPHFEQLFKESGNFNKNFQSPAKSAEKLTPELTRSPSKAASMFSGTQEKCATCGKTAYPLEKVTVEGQSYHKSCFKCSHGGCPITPSNYAALEGILYCKHHFSQLFKEKGSYNHLIKSASIKRAAASVPEA
AtWLIM1	Arabidopsis thaliana	MAFAGTTQKCMACDKTVYLVDKLTADNRVYHKACFRCHHCKGTLKLSNYNSFEGVLYCRPHFDQNFKRTGSLEKSFEGTPKIGKPDRPLEGERPAGTKVSNMFGGTREKCVGCDKTVYPIEKVSVNGTLYHKSCFKCTHGGCTISPSNYIAHEGKLYCKHHHIQLIKEKGNLSQLEGGGENAAKDKVVAA
AtWLIM2a	Arabidopsis thaliana	MSFTGTQQKCRACEKTVYPVELLSADGISYHKACFKCSHCKSRLQLSNYSSMEGVVYCRPHFEQLFKESGSFSKNFQSPAKPLTDKPTPELNRTPSRLAGMFSGTQDKCATCTKTVYPIEKVTVESQCYHKSCFKCSHGGCPISPSNYAALEGILYCKHHFAQLFKEKGSYNHLIKSASIKRATAAATAAAAAVAAVPES
AtWLIM2b	Arabidopsis thaliana	MSFTGTQQKCKACEKTVYAVELLSADGVGYHKSCFKCTHCKSRLQLSSYSSMEGVLYCKPHFEQLFKESGSFNKNFQSPAKSADKSTPELTRTPSRVAGRFSGTQEKCATCSKTVYPIEKVTVESQTYHKSCFKCSHGGCPISPSNYAALEGILYCKHHFAQLFKEKGSYNHLIKSASIKRSAAAAVAAGVPAASVPES
AtPLIM2a	Arabidopsis thaliana	MSFTGTLDKCKACDKTVYVMDLLTLEGNTYHKSCFRCTHCKGTLVISNYSSMDGVLYCKPHFEQLFKESGNYSKNFQAGKTEKPNDHLTRTPSKLSSFFSGTQDKCATCKKTVYPLEKVTMEGESYHKTCFRCTHSGCPLTHSSYASLNGVLYCKVHFNQLFLEKGSYNHVHQAAANHRRSASSGGASPPSDDHKPDDTASIPEAKEDDAAPEAAGEEEPEPVVES
AtPLIM2b	Arabidopsis thaliana	MSFTGTLDKCNVCDKTVYVVDMLSIEGMPYHKSCFRCTHCKGTLQMSNYSSMDGVLYCNTHFEQLFKESGNFSKNFQPGKTEKPELTRTPSKISSIFCGTQDKCAACEKTVYPLEKIQMEGECFHKTCFRCAHGGCTLTHSSYASLDSVLYCRHHFNQLFMEKGFYAHVLQAANHRRTASGNTLPPEPTEDVAVEAKEDNGVSES
AtPLIM2c	Arabidopsis thaliana	MAAFTGTTDKCKACDKTVYVMDLMTLEGMPYHKSCFRCSHCNGTLVICNYSSMDGVLYCKTHFEQLFKESGNFSKNFQTAGKTEKSNDATKAPNRLSSFFSGTQDKCAACKKTVYPLEKMTMEGESYHKTCFRCAHSGCPLTHSSYAALDGVLYCKVHFSQLFLEKGNYNHVLQAAANHRRSTAEEDKTEPKEDEANPTEEETSDAAAEEHES
AtDA1	Arabidopsis thaliana	MGWFNKIFKGSNQRLRVGNNKHNHNVYYDNYPTASHDDEPSAADTDADNDEPHHTQEPSTSEDNTSNDQENEDIDRAIALSLLEENQEQTSISGKYSMPVDEDEQLARALQESMVVGNSPRHKSGSTYDNGNAYGAGDLYGNGHMYGGGNVYANGDIYYPRPITFQMDFRICAGCNMEIGHGRFLNCLNSLWHPECFRCYGCSQPISEYEFSTSGNYPFHKACYRERYHPKCDVCSHFIPTNHAGLIEYRAHPFWVQKYCPSHEHDATPRCCSCERMEPRNTRYVELNDGRKLCLECLDSAVMDTMQCQPLYLQIQNFYEGLNMKVEQEVPLLLVERQALNEAREGEKNGHYHMPETRGLCLSEEQTVSTVRKRSKHGTGKWAGNITEPYKLTRQCEVT…
AtDAR1	Arabidopsis thaliana	MGWLTKILKGSSHKFSDGQCNGRYREDRNLEGPRYSAEGSDFDKEEIECAIALSLSEQEHVIPQDDKGKKIIEYKSETEEDDDDDEDEDEEYMRAQLEAAEEEERRVAQAQIEEEEKRRAEAQLEETEKLLAKARLEEEEMRRSKAQLEEDELLAKALQESMNVGSPPRYDPGNILQPYPFLIPSSHRICVGCQAEIGHGRFLSCMGGVWHPECFCCNACDKPIIDYEFSMSGNRPYHKLCYKEQHHPKCDVCHNFIPTNPAGLIEYRAHPFWMQKYCPSHERDGTPRCCSCERMEPKDTKYLILDDGRKLCLECLDSAIMDTHECQPLYLEIREFYEGLHMKVEQQIPMLLVERSALNEAMEGEKHGHHHLPETRGLCLSEEQTVTTVLRRPRIGAGY…
AtDAR2	Arabidopsis thaliana	MDSSSSSSSSSPSSSYGVARVSHISNPCIFGEVGSSSSSTYRDKKWKLMKWVSKLFKSGSNGGGSGAHTNHHPPQFQEDENMVFPLPPSSLDDRSRGARDKEELDRSISLSLADNTKRPHGYGWSMDNNRDFPRPFHGGLNPSSFIPPYEPSYQYRRRQRICGGCNSDIGSGNYLGCMGTFFHPECFRCHSCGYAITEHEFSLSGTKPYHKLCFKELTHPKCEVCHHFIPTNDAGLIEYRCHPFWNQKYCPSHEYDKTARCCSCERLESWDVRYYTLEDGRSLCLECMETAITDTGECQPLYHAIRDYYEGMYMKLDQQIPMLLVQREALNDAIVGEKNGYHHMPETRGLCLSEEQTVTSVLRRPRLGAHRLVGMRTQPQRLTRKCEVTAILVLYGLPR…
AtDAR3	Arabidopsis thaliana	MVRRKRQEEDEKIEIERVKEESLKLAKQAEEKRRLEESKEQGKRIQVDDDQLAKTTSKDKGQINHSKDVVEEDVNPPPSIDGKSEIGDGTSVNPRCLCCFHCHRPFVMHEILKKGKFHIDCYKEYYRNRNCYVCQQKIPVNAEGIRKFSEHPFWKEKYCPIHDEDGTAKCCSCERLEPRGTNYVMLGDFRWLCIECMGSAVMDTNEVQPLHFEIREFFEGLFLKVDKEFALLLVEKQALNKAEEEEKIDYHRAAVTRGLCMSEEQIVPSIIKGPRMGPDNQLITDIVTESQRVSGFEVTGILIIYGLPRLLTGYILAHEMMHAWLRLNGYKNLKLELEEGLCQALGLRWLESQTFASTDAAAAAAVASSSSFSSSTAPPAAITSKKSDDWSIFEKKLVE…
AtDAR4	Arabidopsis thaliana	MEPPAARVTPSIKADCSHSVNIICEETVLHSLVSHLSAALRREGISVFVDACGLQETKFFSIKQNQPLTDGARVLVVVISDEVEFYDPWFPKFLKVIQGWQNNGHVVVPVFYGVDSLTRVYGWANSWLEAEKLTSHQSKILSNNVLTDSELVEEIVRDVYGKLYPAERVGIYARLLEIEKLLYKQHRDIRSIGIWGMPGIGKTTLAKAVFNHMSTDYDASCFIENFDEAFHKEGLHRLLKERIGKILKDEFDIESSYIMRPTLHRDKLYDKRILVVLDDVRDSLAAESFLKRLDWFGSGSLIIITSVDKQVFAFCQINQIYTVQGLNVHEALQLFSQSVFGINEPEQNDRKLSMKVIDYVNGNPLALSIYGRELMGKKSEMETAFFELKHCPPLKIQDV…
AtDAR5	Arabidopsis thaliana	MPISDVASLVGGAALGAPLSEIFKLVIEEAKKVKDFKPLSQDLASTMERLVPIFNEIDMMQQGSNRGTSELKVLTETMERAGEMVHKCSRIQWYSIAKKALYTREIKAINQDFLKFCQIELQLIQHRNQLQYMRSMGMASVSTKADLLSDIGNEFSKLCLVAQPEVVTKFWLKRPLMELKKMLFEDGVVTVVVSAPYALGKTTLVTKLCHDADVKEKFKQIFFISVSKFPNVRLIGHKLLEHIGCKANEYENDLDAMLYIQQLLKQLGRNGSILLVLDDVWAEEESLLQKFLIQLPDYKILVTSRFEFTSFGPTFHLKPLIDDEVECRDEIEENEKLPEVNPPLSMCGGCNSAVKHEESVNILGVLWHPGCFCCRSCDKPIAIHELENHVSNSRGKFHK…
AtDAR6	Arabidopsis thaliana	MASDYYSSDDEGFGEKVGLIGEKDRFEAETIHVIEVSQHEADIQKAKQRSLATHEAEKLDLATHEAEQLDLAIQEFSRQEEEEERRRTRELENDAQIANVLQHEERERLINKKTALEDEEDELLARTLEESLKENNRRKMFEEQVNKDEQLALIVQESLNMEEYPIRLEEYKSISRRAPLDVDEQFAKAVKESLKNKGKGKQFEDEQVKKDEQLALIVQESLNMVESPPRLEENNNISTRAPVDEDEQLAKAVEESLKGKGQIKQSKDEVEGDGMLLELNPPPSLCGGCNFAVEHGGSVNILGVLWHPGCFCCRACHKPIAIHDIENHVSNSRGKFHKSCYERYCYVCKEKKMKTYNNHPFWEERYCPVHEADGTPKCCSCERLEPRESNYVMLADGRW…
AtDAR7	Arabidopsis thaliana	MWCLSCFKPSTKHDPSEDRFEEETNIVTGISLYEDVILRQRRSEADQIEWAIQDSFNPQETSRCRQREEDDQIARGLQYVEETELDKSVVDEEDQQLSKIVEESLKEKGKSKQFEDDQVENDEQQALMVQESLYMVELSAQLEEDKNISTIPPLNEDAQLQKVIWESAKGKGQIEHFKDPVEEDGNLPRVDLNVNHPHSICDGCKSAIEYGRSVHALGVNWHPECFCCRYCDKPIAMHEFSNTKGRCHITCYERSHPNCHVCKKKFPGRKYKEHPFWKEKYCPFHEVDGTPKCCSCERLEPWGTKYVMLADNRWLCVKCMECAVMDTYECQPLHFEIREFFGSLNMKVEKEFPLLLVEKEALKKAEAQEKIDNQHGVVTRGICLSEGQIVNSVFKKPTM…
PtWLIM1a	Populus trichocarpa	MAFAGTTQKCMACDKTVYLVDKLTADNRAYHKACFRCHHCKGALKLGNYNSFEGVLYCRPHFDQLFKRTGSLDKSFEGTPKIVKPEKPVDGEKPVSTKVSTMFAGTREKCFGCKNTVYPTEKVSVNGTPYHKSCFKCIHGGCTISPSNYIAHEGRLYCKHHHNQLIKEKGNLSQLEGDIEKDSMNNKTNGREVAAES
PtWLIM1b	Populus trichocarpa	MAFAGTTQKCMACDKTVYLVDRLAADNRVYHKACFRCHHCRGTLKLGNYNSFEGVLYCRPHFDQLFKRTGSLDKSFEGTPKIVKPEKPVDGEKPISTKVSTMFAGTRDKCFGCKNTVYPTEKVSVNGTPYHKSCFKCIHGGCTISPSNYIAHEGRLYCKHHHNQLIKEKGNLSQLEGDVEKDSMNDKTNGREVSAES
PtGLIM1a	Populus trichocarpa	MAAFSGTQQKCMACDKTVYLVDKLTADNRVFHKACFRCHHCRGTLKLSNYCSFEGVLYCRPHYDQLFKRTGSLDKSFEGTPKIVKPEKPVDNENASKVSNLFAGTREKCVGCDKTVYPIEKVTVNGTPYHRSCFKCTHGGCTISPSNYIAHEGKLYCKHHHIQLFKEKGNYSQLENEREKNPVVSITAVEIAAES
PtGLIM1b	Populus trichocarpa	MAAFAGTQQKCMACDKTVYLVDKLTADNRIYHKACFRCHHCRGTLKLSNYSSFEGVLYCRPHYDQLFKRTGSLDKSFEGTPKIAKPEKPVDNENASKVSNLFAGTREKCVGCNKTVYPIEKVTVNGTPYHRRCFKCTHGGCTVSPSNYIAHEGKLYCKHHHIQLFKEKGNYSQLENEREKNPVTVNITAVEIAAES
PtbLIM1a	Populus trichocarpa	MAPFAGTTQKCKSCEKTVYFVDQLTADDKVYHKACFRCHHCKGTLKLSNYSSFEGVLYCKPHFDQLLKMTGSLDKSFKGTSKTVRVDRSADEVQSNSKVSSMFAGTQEKCVACKKTVYPIERVAVDGTSYHKACFRCAHGGCVISPSNFVAHEHRLYCRHHHNQLFKQKGNFSQLDKHEHVTPVKETAAAE
PtbLIM1b	Populus trichocarpa	MATFAGTTQKCKACDKTVYLVDQLTVDNKFYHKACFRCHHCKGTLKLSNYSSFEGVLYCKPHFDQLFKMTGSLDKSFEGTPKTVRGDRSADQVLSNSKVSSMFAGTQEKCVACNKTVYPLEKVAVDGTSYHKACFRCAHGGCVISPSNYVAHEHRLYCRHHHNQLFKEKGNFSQFGKQEHLTPVDETATAE
PtWLIM2a	Populus trichocarpa	MSFTGTQQKCKACEKTVYPMELLSADGVAYHKSCFKCFHCKGTLKLSNYSSMEGVLYCKPHFDQLFKETGNFNKNFQSPAKTAEKLTPELTRSPSKAAGMFSGTQEKCATCGKTAYPLEKVTVESQAYHKSCFKCSHGGCAITPSSYAALEGVLYCKHHFSQLFKEKGSYNHLIKSASMKRAAAPVPEA
PtWLIM2b	Populus trichocarpa	MSFTGTQQKCKACEKTVYPMELLSADGVAYHKTCFKCFHCKGTLKLSNYSSMEGVLYCKPHFEQLFKETGNFNKNFQSPAKSAEKLNPELTRSPSKAASMFSGTQEKCATCGKTAYPLEKVTVESQAYHKSCFKCSHGGCAITPSNYAALEGVLYCKHHFSQLFKEKGSYNHLIKSATMKRAAASVPEA
PtPLIM2a	Populus trichocarpa	MAFTGTLDKCKACDKTVYFVDMMSLEGVPYHKSCFKCSHCKGTLVMSNYSSMDGVLYCKTHFEQLFKEGGDFSRNFQKGKPERTHDLSRIPSKLSSVFCGTQDKCSTCGKTVYPLEKVTMEGECYHKTCFRCAHGGCPLTHSSYAALDGVLYCKVHFAQLFMEKGTYSHVLASAAHKRSNSTTPELAGSNPEEGAAAEEEKSEEQS
PtPLIM2b	Populus trichocarpa	MAFTGTLDKCKACDKTVYVVDMMSLEGVPYHKSCFKCSHCKGTLVMSNYSSMDGVLYCKTHFEQLFKEGGDFSKNFQKGKPERTHELIRTPSKLSSVFCGTQDKCSTCGKTVYPLEKVTMEGECYHKTCFRCAHGGCPLTHSSYAALDGVLYCKVHFAQLFMEKGTYSHVLAGATHKRSTSTPPPELAESNTEEAAAAEDKSEEQS
PtdLIM2a	Populus trichocarpa	MGFTGTLEKCKACDKTVYFIELVSADGVPYHKKCFKCSHCNGLLVMSSYSSIDGVLYCKPHYDQLFKETGNFTKKFQPYEEKKNCLTKAPSKLSSMFSGTQDKCAFCKKTAYPLEKVTVEGEFYHKSCFRCSHGGCCITPSSYAALDGILYCKAHFAQLFKQKGSYSYLTKTATMKKNAVNLPEEKSEAAENNETVPEANADANSDLAIDKRHHNS
PtdLIM2b	Populus trichocarpa	MGFTGTLEKCKACDKTVYFIELVSADGVPYHKKCFKCSHCNGLLVMSSYSSIDGVLYCRPHYDQLFKETGNFSKKLQSSGEKKNGLTKAPSKLSSMFSGTQDKCASCKKTVYPLEKVTVEGEFFHKSCFRCSHGGCFITPSSYAALDGILYCKAHFSQLFKQKGSYSYLTKTSTMKKNAVNSPEEKSEAEQNHLTVPEASSDLAIAHENVQN
CaPLIM2a	Cicer arietinum	MSFTGTLDKCKACDKTVYVVDLLTLEGIPYHKNCFKCSHCKGYLTMSTCCSMDGVLYCKPHFEQLFKESGNFSKNFQTAKSSDRQNELVNKTPSRLSSMFSGTLDKCSVCSKTVYPLEKMSLEGECYHKNCFRCAHAGCHLTHSSYAALDGVLYCKHHFQQLFMEKGNYNHVLQAAANRKNATPPPEPAELIDEPPKPEETKEETKEETKEETEEETKEETEEKTETEET
CaGLIM1	Cicer arietinum	MASFAGTTQKCTACEKTVYLVDKLTADGRTYHMACFRCHHCRNTLKLSNYCSFEGVLYCRPHYDQLYKRTGSLDKSFDGTPKIQKAEKQTSENENAKTLANVFVGTTDKCMCCKKTVYPTERVTVNGTPYHKGCFKCTYGGCTISSANFVTHETKLYCKHHHIQLFKEKGNYSQLENDIAV
CaWLIM1a	Cicer arietinum	MAFAGTTQKCMACNKTVYLVDKLTADNRVFHKACFRCHHCKGTLKLSNYNSFEGVLYCKPHFDQLFKRTGSLEKSFEGTPKIAKPERNNDNEKPAAVKASSMFGGTRDKCSGCQKTVYPTEKVTVNGTPYHKSCFKCCHGGCVISPSNYIAHEGKLYCKHHHIQLIKEKGNLSQLEGDHEKNAMHGKISGEEVVA
CaWLIM1b	Cicer arietinum	MAFAGTTQKCMSCDKTVYLVDKLTADNRIYHKGCFRCHHCKGTLKLSNYNSFEGVLYCRPHFDQLFKRTGSLDKSFEGTPKIAKPEKSSYNEKPAAAKVSSMFGGTREKCSGCQKTVYPTEKVSVNGTPYHKSCFKCIHGGCVISPSNYIAHEGKLYCKHHHVQLIKEKGNLSQLEGDHEKNANSEVAAAD
CabLIM1a	Cicer arietinum	MTSFAGTTQKCKACEKIVYLVDQLTADNKVYHKSCFRCHHCKGTLKLSNFSSFEGVLYCKPHFDQLFKKTGSLDKSFEGIPRTSRVERSTNQVQSNSQFSNLFAGTQEKCVACKRTVYPIEKVGVYGISYHKGCFRCNHGGCVISPSNYVAHEHRLYCRHHHTQLFKQKGKFSQLDKPDNVEEGVTENTTTE
CaWLIM2	Cicer arietinum	MSFIGTQQKCKACEKTVYPVDQLSADGTSYHKACFRCSHCKGTLKLSSYSSMEGVLYCKPHYEQLFKETGTFKKNFTSPAKLADKTTPELTRSPSKAASMFSGTQDKCATCGKTAYPLEKVTVESQAYHKSCFKCSHGGCPITPSNYAALEGILYCKHHFSQLFKEKGSYNHLIKSASIKRAATSVPES
CadLIM2	Cicer arietinum	MSFSGTQQKCKACDKTVHLVDTLSADGNIYHKNCFRCSQCNGLLAMSNYSSLEGVLYCKTHSEQLFKESGNFAAKISQSGGKPPSELPRAPSKLSAFFSGTQEKCSSCKKTVYPLEKLTVEGEFYHKSCFRCTHGGCFLSPSSYAALDGYIYCKPHFSQLFKAKGSYSYLSKQASMKKNEEMKQGAEKTDESAAAAATSDTETGTKEEQDAVVTQED
CabLIM1b	Cicer arietinum	MASFTGTTQKCKVCEKKVYWVEQLTADNKVYHKSCFKCHHCKGTLKLSNYCSYEGVLYCKPHFDQLFKMTGSLDKSFEGIARIARFERSADQVQANKKVSRLFIGTQEKCVGCKKTVYPIEKVGVDGKSYHKSCFRCTHGGCVISPSNYVTHEHSLYCRHHHNQLFKHKGNFSQFHKHEQVQGMMIENTTSE
CaPLIM2b	Cicer arietinum	MSFTGTLDKCKACDKTVYVVDLLTLENIPYHKNCFKCSHCKGCLTMSTYSSMDGILYCKTHFEQLFKESGNFSKNFAKSSDKQNELNRTPSRLSSMFSGTLDKCAVCTKTVYPLEKVTLEGECYHKTCFRCAHAGCPLTHSNYAALDGVLYCRVHFAQLFMEKGTYSHVLNSTAHKRNGSSPPSEPIEVEEPSESSAAAAAPEEPPEETS
CaDA1	Cicer arietinum	MGWLSRIFKGSDHKVSEGHYYRDDTSYYLPSTSGDVWTENENEDIDHAIALSLVEENQKAKNVKDHRAQLEEDEQLARAIEESLYLESPPKYGNDNMYQPIQPIQPIQPIQPIQPIQYFPMGYRICAGCNTEIGYGRYLNCLSAFWHPECFRCRACNLPISDYEFSTSGNYPYHKTCYKESYHPKCDVCKHFIPTNPAGLIEYRAHPFWNQHYCPSHEHDNTPRCCSCERMEPHGTGYIAHKDGRKLCLECLDSAIMDTYECQPLNADIQKFYESLNMKLDQQVPLLLVERQALNEAREGEKNGHYHMPETRGLCLSEELSTISRRPRLGTGNRTIDRTTQPYKLTARCDVTAILILYGLPRLLTGSILAHEMMHAWLRLTGFRTLSPEVEEGICQVLA…
CaDA2	Cicer arietinum	MGWLTKLLKGSNHKYSGRGYHGKYGHDRNSNSRDNSADDLNDIEKEEIDRAIALSLSEEDPKGKKVIEDDSQSEDEELCPLDDEEDDHLGDVQQDEEEHVAKIQQDEDKNLDEVQLEEDEQLARAIQESLSIGSPPRSYTDSIFQPFTNLFPPVYRTCAGCNAEIGHGRFLSCMGAVWHPECFCCHACKLPITDYEYSMSGNRPYHKSCYKELHHPRCDVCKNFIPQNSAGLIEYRAHPFWLQKYCPSHERDGTPRCCSCQRMESTDTKYLLLDDGRKLCLECLDSAIMDTHECQPLYLEIQEFYEGLHMKIEQQIPMLLVERQALNEAMEGEKNGHHHLPETRGLCLSEEQTIPTILRRPSIGAGYRVIDMITEPFRLIRRCEVTAILVLYGLPRLLT…
CaDA3	Cicer arietinum	MGWFTKFFKRYKHKISRWKSNCKHSGDNRIQDNHHISVDDLTDTEKEDIYKAIALSLSKEDLKGKPVVGEESQSEEDKHLHKIDEEEDKHLSEVCPEKDENCGKVQLDEDEWLDENECRAREQLEDDELLARALQESLNVDYPPQHGSDSLFKPAPQSFPPGFRTCAGCNAEIGHGRFLSCMGGVWHPKCFLCNDCCLPITDYEFSMSSNRAYHISCYREKHNPKCDVCKNFIPSNSAGLIEYRAHPFWVQKYCPKHEHDDTPRCCSCERMEPNDLKYILLDDGRKLCLECLDSAIMDSRECQPLYLEIQNFFEGLNMKVEQQVPMLLVERQALNEAMEGEKIGHHHFAETRGLCLSEEQTVATILRRPRIRAGRRATDMITKPYRLTRHCEVTAILVL…
CaDAR1	Cicer arietinum	MAPSDINHLSHPCIYGDYVSSHPERKSGFMKWLSKLFKGGSNRPRSGRHHVHDPDEESISWRAPSRASDDRARAQKEKEDLGHAVSLATAEDLKRPNGYRWGETTDEDYEKALHGALNSSAHPPYAPAPFYPNEYRRICSGCNQEIIYGNCLGCMDSYFHPDCFCCHSCGQPITEREFSLSGKHPYHKSCFKELTHPKCEVCFQFIPINAAGLIEYRCHPFWSQKYCPSHEYDNTYRCCSCERLEPRNTKYYRLEDGRSLCLECMESAIMDTGDCQPLYHSIRDYYEGIHMRIDQQVPMLLVEREALNDAIVGEKNGFHHLPETRGLCLSEEQTVTSIHRRPRIGGHRFIGMRTQPQKLTRKCEVTAILVLYGLPRLLTGAILAHELMHAWLRLKGYRN…
CaDAR2	Cicer arietinum	MAPPSDINDLSHPCIYGEFSSSYSERKSGFMKWFGKVFKIGSNRGKGGGHHLQQPVEENMAWRAPPRSLDNRARSKKEEEDLNAKRPSGYRWPTGTDDDYTKALQDRMHSSLHPPYAPLPFYPRGYSMPSHIRICGGCSQEIFYGNCLGVEHSYFHPDCFRCHSCHHPITEREFSLSGKHPYHKYCFKELSHPKCEVCHHYIPINASGLIEYRCHPFWNQKYCPSHEYDNTARCCSCERLESRGERYFRLEDGRILCFECMESAITDTGECQPLYHAIRDYYEGMNMRIDQQIPMLLVGREALNEAIVGEKNGFHHLPETRGLCLSEEQTVTSVHRWSRIGGHRLMGMRTQPQKLIRKCEVTAILVLYGLPRLLTGAILAHELMHGWLRLKGYRNLDPA…
CaDAR3	Cicer arietinum	MDLLSGGAVGAVMGEIVKHAIQTIKKGRDFGPTLEMNIETLNTLAPLVEEMKRYSDLLDRSRDEIERLEKHITEGQELVTKSKKLNRWKFPSFPRYQSKLQKKDEALQRHLSVNVQVENRRDLMEVLGKVNGILEILMRKENLGQFNNNNIGNQIKGLNGAPEEPECLGMVEPLNKLKIELLKDGVSVLVLTSLGGSGKSTLAKKICWDPQIKGKFDGNIFYVTVSKTPNLNNIVKTLFEHCGSQVPEFQSDEDAIKQLRHLLRKVGRNPILLVLDDVWPRSEGLVKKFKFQMSEEDLKGKKFVEEESQSEEDEHLCEIDEEEDEHRNQVWPQKDGNHGKVRLHEDKLLAKFQQDENQRRAKDQLEEDEQPARTIQESLNIGSPPRHGNDSLFKPSPIS…
GmaDA1-1	Glycine max	MGWFTKLLKGSDYKILRGQYHGKYGEDRIWDNHHSSMDDLTDIEKEDIDRAIALSLSEEDHKGKKVVDYDSQSEDEELCKIDDEEDEHLVKVHLEEEERLAKIQQEEEERLAKIQQDERLAKIQQEDERLAKAQLEEDEQLARAIQESLKIGSPPRYDNDSSILSFPHLFPPGYRICAGCKTEIGQGRFLSCMGGVWHPECFCCHACHLPITDYEFSMSSNRPYHKACYREKHHPRCDVCKNFIPTNSSGLIEYRAHPFWLQKYCPSHELDGTPRCCSCERMESRDTKYLLLDDGRKLCLECLDSSIMDTHECQPLYLEIQEFYEGLNMKLEQQIPMLLVERQALNEAMEGEKNGHHHLPETRGLCLSEEQTVTTISRRPRIGAGYRAIDMITEPYRLI…
GmaDA1-2	Glycine max	MGWFTKLLKGSNRKSSGGRYHGKYEDDRISDNLDCSADDLTDIEKEEIGRAIALSLSEADKKGKKVIEDDSESEDDELCPLSDEEAESVGEVQQDEDDHHAKIQQDEDKHLDEVQLEEDEQLARAIQESLSISSPPRSETDSLFQPFAHLFPPVYRICSGCNAEIGHGRFLSCMGGYWHPECFCCHACKLPITDYEFSMSGNRRYHKSCYKELHHPRCDVCKNFIPPNSAGLIEYRAHPFWLQKYCPSHERDGTPRCCSCQRLEVSVDTKYLLLDDGRKLCLECLDSAIMDTHECQPLYVEIQEFYEGLHMKIEQQVPMLLVERQALNEAMEGEKNGHHHLPETRGLCLSEEQTVPTILRRPRIGAGYQLIDMITEPFRLVRRCEVTAILVLYGLPRLL…
GmaDA1-3	Glycine max	MKWLSKLFKGGSNRGRSGRHHYDSAEEGMSWRAPSRALDDRGRAQKEKEDLGHAMALSSAEDLKRPNGYNWGEDTGDDYSKAPHDTLNSSAHPPFAPTPFYPHPHKYRRVCGGCNQEIMYGNCLGCMDTYFHPNCFRCHSCGYPITEREFSLSGKHPYHKSCFKELTHPKCEVCFQFIPINAAGLIEYRCHPFWSQKYCPSHEYDNTARCCSCERLEPLNIKYYRLEDGRSLCLECMESAIMDTGDCQPLYHSIRDYYEGMQMRIDQQVPMLLVEREALNEAIVGEKNGFHHLPETRGLCLSEEQTVTSIHRRPRIGGHRLIGMRTQPQKLTRKCEVTAILVLYGLPRLLTGAILAHELMHAWLRLHGYRNLTPEVEEGICQVLSYMWLESEVMPSFQN…
GmaDA1-4	Glycine max	MGWFTKLLKGSDHKILRGQYHGKYGEDRIWDNHHSSMDDLTDIEKEDIDRAIALSLSEEDHKGKKVVHYDSQSEDEELCKIDDDEEDEHLVKVHLDEDERLAKIQQQEEERLAKTQQDERLAKIQQEDERLAKAQLEEDEQLARAIQESLKIGSPPRYDNDSSILSFPHLFPPGYRICAGCKTEIGQGRFLSCMGGVWHPECFCCHACHLPITDYEFSMSSNRPYHKACYREKHHPRCDVCKNFIPTNSSGLIEYRAHPFWLQKYCPSHELDGTPRCCSCERMESRDTKYLLLDDGRKLCLECLDSSIMDTHECQPLYLEIQEFYEGLNMKLEQQIPMLLVERQALNEAMEGEKNGHHHLPETRGLCLSEEQTVTTISRRPRIGAGYRAIDMITEPYRL…
GmaDA1-5	Glycine max	MKWFGKIFNIGSSRGRGGGRHLQQPVEENMVWPAPARSLDDRARSRKEEEDLDHAIALSLGENFKRPTGYRWRTGTDEDYAKALQDRRFSSAHPPYAPVPFYPRGYGTCGGCNQEILYGNCLGVGHSYFHPDCFRCHSCRYPITEREFSLSGKHPYHKSCFKELTHPKCEVCHQYIPINAAGLIEYRCHPYWNQKYCPSHEYDNTARCCSCERLESRGERYYRLEDGRILCFECMESAITDTGECQPLYHSIRDYYEGMNMKIDQQVPMLLVGREALNEAIVGEKNGFHHLPETRGLCLSEEQTVTSVYRWPRIGGHRLISMRSQAQRLPRKCEVTAILVLYGLPRLLTGAILAHELMHAWLRLKGYQNLSLEVEEGICQVLSYMWLDAEVMSCARTTP…
GmaDA1-6	Glycine max	MGWFTKLLKGSNRKSSGGRYHGKYEDDRISDNLDCSADDLTDIEKEEIGRAIALSLSEADKKGKKVIEDDSESEDDELCPLSDEEAESVGEVQQDEDDHHATIQQDEDKHLDEVQLEEDEQLARAIQESLSISSPPRSETDSLFQPLAHLFPPVYRICAGCNAEISHGRFLSCMGGYWHPECFCCHACKLPITDYEFSMSGNRRYHKSCYKELRHPRCDVCKNFIPPNSAGLIEYRAHPFWLQKYCPSHERDGTPRCCSCQRLESVDTKYLLLDDGRKLCLECLDLAIMDTHECQPLYVEIQEFYEGLHMKMEQQVLMLLVERQALNEAMEGEKNGHHHLPETRGLCLSEEQNVPTILRRPRIGAGYQLIDMITEPFRLVRRCEVTAILVLYGLPRLLT…
GmaDA1-7	Glycine max	MKWLNKLFRGGPNRGRGGRHLHEPAEESRVWGAPSRALDDRARAQKEKEDLGHAMALSSAEDLKRPNGYNWGEDTGDDYSKAPRDTLNSSAHPPFAPTPFYPHEYRRICGGCNQEIMYGNCLGCMDTYFHPNCFRCHSCGYPITEREFSLSGKHPYHKSCFKELNHPKCEVCFQFIPINAAGLIEYRCHPFWSQKYCPSHEYDNTARCCSCERLEPLNIKYYRLEDGRSLCLECMESAIMDTGDCQPLYHSIRDYYEGMQMRIDQQIPMLLVEREALNEAIVGEKNGFHHLPETRGLCLSEEQTVTSIHRRPRIGGHRLIGMRTQPQKLTRKCEVTAILVLYGLPRLLTGAILAHELMHAWLRLNGYRNLNPEVEEGICQVLSYMWLESEVMPSFQNMP…
GmaDA1-8	Glycine max	MGWLSRIFKGSDHNKLSEGHYYKEDAGYYLPSTSGVTNDAWNQSQNQNENEDIDRAIALSLVEETQKANNNVNDYRSQLEEDEQLARAIEQSLNLESPPRYGNENMYQPPIQYFPMGSRICAGCYTEIGYGRYLNCLNAFWHPECFRCRACNLPISDYEFSTSGNYPYHKSCYKESYHPKCDVCKHFIPTNPAGLIEYRAHPFWIQKYCPTHEHDGTTRCCSCERMESQEAGYIALKDGRKLCLECLDSAIMDTNECQPLHADIQRFYESLNMKLDQQIPLLLVERQALNEAREGEKNGHYHMPETRGLCLSEELSTFSRRPRLGTRNRTMDMRAQPYRPTTRCDVTAILILYGLPRLLTGSILAHEMMHAWLRLKGYRTLSQDVEEGICQVLSHMWLE…
GmaDA1-9	Glycine max	MGWFTKLLKGSNRKSSGGRYHGKYEDDRISENHDCSADDLMDIEKEEIDRAIALSLSEADQKGKKVIEDDSESEDDELCPLSDEEAECVEVQQDEDDHHAKIQQDEDKHLDEVQLEEDEQLARAIQESLSISSPPRSDSDSLFQPFAHLFPPVYRICAGCNSEIGHGRFLSCMGGYWHPECFCCHACKLPITDYEFSMSGNRRYHKSCYKELHHPRCDVCKKFIPPNSAGLIEYRAHPFWRQKYCPSHEGDGTPRCCSCQRMESVDTKYLLLDDGRKLCLECLDSAIMDTHECQPLYVEIQEFYEGLHMKIEQQVPMLLVERQALNEAMEGEKNGHHHLPETRGLCLSEEQTIPTILRRPRIGAGYQLIDMITEPFRLVRRCEVTAILVLYGLPRLLTG…
GmaDA1-10	Glycine max	MGWLSRIFKGSDHNKLSEGHYYKEDAGYYLPSTSGVTNDAWNQNQNQNENEDIDRAIALSLVEESRRANNNVNDYRSQLEEDEQLARAIEQSLNLESPPRYGNENMYQPPIQYFPLGSRICAGCYTEIGFGRYLNCLNAFWHPECFRCRACNLPISDYEVSTSGNYPYHKSCYKESYHPKCDVCKHFVPTNPAGLIEYRAHPFWIQKYCPTHEHDGTPRCCSCERMESQEAGYIALKDGRKLCLECLDSSIMDTNECQPLHADIQRFYDSLNMKLDQQIPLLLVERQALNEAREGEKNGHYHMPETRGLCLSEELSTFSRRPRLGTRNRAMDMRAQPYRPTTRCDVTAILVLYGLPRLLTGSILAHEMMHAWLRLKGYRTLSQDVEEGICQVLAHMWLE…
GmaDA1-11	Glycine max	MKWFGKIFNIGSSRGRGGGRHLQQPVEENMVWPAPAKSLDDCARSRKEEEDLDHAIALSLGENFKRPTGYRWRTGTDEDYAKALQDRMFSSAHPPYAPVPFYTRGYGTCGGCNQEILYGNCLGVGHNYFHPDCFRCHSCRYPITEREFSLSGKHPYHKTCFKELTHPKCEVCHQYIPINAAGLIEYRCHPYWNQKYCPSHEYDNTARCCSCERLESRDERYYRLEDGRILCFECMESAITDTGECQPLYHAIRDYYEGMNMKIDQQVPMLLVGREALNEAIVGEKNGFHHLPETRGLCLSEEQTVTSVYRWPKIGGHRLIGMRSQAQRLPRKCEVTAILVLYGLPRLLTGAILAHELMHAWLRLKGYQNLSPEVEEGICQVLSYMWLDAEVMSCARTMS…
BrDAR1	Brassica rapa	MGCFCFKPSTSERIIWESLKDKGQTKPSEDEVIPPRSKCGGCHSEIEQGGSVDVFGVPWHPECFSCGACRNPIAVHEVQNHVSNSRGKFHKNCYNRYCYVCQEKVKIREYNSHPFWKEIYCPAHETDGTPKCCSCERLEPRETEFVMLDDGRWLCLECMDSAVMDTDEVQPLHFEIRDFFHGLFLPVEKEFSLLLVEKQALNKAEEEEKIDNQHGVVTRGICLSEEQIVTNVSKGPKMGENKQLTGKTTESQRVVSGCPVTAILILYGLPRLLTGSIMAHEMMHAYLRLNGHNNLNKVLEEGICQVLGHMWLETQRYAPIDVAAASSSSSSNAAKKGEWSELEKKLVDFYKYEIETDESAVYGEGFRKVNYMVTNSSLQETLKEILPRRG
BrDAR2	Brassica rapa	MGWFSCFSSSTKQDDPSEDHYKTVIKISRHEKEDGIVRQKREKAEQVQTERAKEMSLKQFEKEVAERRLQESKEEGKRKQVDDDDDDQVDTEQIEMNKVMEESLKLFQKEEEKRRLEKSKEEGKRKQVEEEGQFKHSKDKEVAPPSICNGCKSEIKDGLSVKAFGDLWHPHCLCCLHCHKSIALDKIAKRGKFHKSCYKEHRHPTCCVCQKKIPPTEEGIKYNEHPFWKEKYCPCHDRDGTAKCCSCERLEPRGTNFVMLGDDRWLCLQCIGSSVMDTYECIDLHVEIREFFDGSFLPVDKEFPLLLVEKQALNKAEKEEKIDYQHAVVTRGICLSEEQSVTSVKERPKRGPNNTLINMVTETQMVSGCEVTAILIIYGLPRLLTGYILAHEMMHAYLR…
BrDAR3	Brassica rapa	MGWLNKIFKGSNQRHPMGNEHYHHNGGYYDNYPHEHSEPTDADHTQEPSTSEEETWNGKENEEVDRVIALSILEEENQRPETNTGAFSFSFLSTTCHYWHRICAGCNMEIGHGRYLNCLNALWHPQCFRCYGCSHPISEYEFSTSGNYPFHKACYRERFHPKCDVCSLFISTNHAGLIEYRAHPFWVQKYCPSHEHDATPRCCSCERMEPRNTGYFELNDGRKLCLECLDSSVMDTFQCQPLYLQIQEFYEGLNMTVEQEVPLLLVERQALNEAREGERNGHYHMPETRGLCLSEEQTVRTVRKRSKGNWSGNMITEQFKLTRRCEVTAILILFGLPRLLTGSILAHEMMHAWMRLKGFRPLSQDVEEGICQVMAHKWLEAELAAGSRNSNAASSSSSS…
BrDAR4	Brassica rapa	MGWFNKIFKGSTQRFRLGNDHDHNGYYQSYPHDEPSADTDPDPDPDETHTQEPSTSEEDTSGQENEDIDRAIALSLIENSQGQTNNTCAGKYAMVDEDEQLARAIQESMVVGNTPRQKHGSSYDIGNAYGAGDVYGNGHMHGGGNVYANGDIYYPRPTAFPMDFRICAGCNMEIGHGRYLNCLNALWHPECFRCYGCRHPISEYEFSTSGNYPFHKACYRERYHPKCDVCSLFIPTNHAGLIEYRAHPFWVQKYCPSHEHDATPRCCSCERMEPRNTGYVELNDGRKLCLECLDSAVMDTFQCQPLYLQIQEFYEGLFMKVEQDVPLLLVERQALNEAREGEKNGHYHMPETRGLCLSEEQTVSTVRKRSKHGTGNWAGNMITEPYKLTRQCEVTAILI…
BrDAR5	Brassica rapa	MVKKRRTHLSLIGSRGNPGKGWPRARKRLLLMPMGWLTKILKGSSHKYSDGQANRRYNREDRSLDTPRYSAEGSDFDKEEIECAIALSLSEQEHVIPQDDKGKKVIEYKSETEEDDDEDEDEDEDEEDDDEEHMRAQVEAAEEEEKKVAQAQIEEEEKRRAEEAELEELEKQLAKARLEEEEVRRAKAQLEEDEQLAKAIQESMNVGSPPPGYDSGSVFPSYPFLVPSRICTGCRAEIGHGRFLSCMGGVWHPECFCCHACDKPIIDCEFSMSGNRPYHKLCYKEQHHPKCDVCHNFIPTNPAGLIEYRAHPFWMQKYCPSHERDGTPRCCSCERMEPKDTKYLILDDGRKLCLECLDSAIMDTNECQPLYLEIREFYEGLHMKVEQQIPMLLVERSAL…
BrDAR6	Brassica rapa	MDSSSSSSSSSSYGVAHVSHISNPCIFGEAGSSSSSTYRDKKWNLMKWVSKLFKSGSSGGGGGGGARTNHHPPQFQEDENMVFPLHPSSLDDRSRGARDKEELDRAMSRSLADDRRRPHGYGWSMDNNSDFPRPFHGGLNPSSFIPPYEPSYQFRRRQRICGGCNRDIGMGNYLGCMGTFFHPECFCCHSCRYPITEHEIPTNDAGLIEYRCHPFWNQKYCPSHEYDKTGRCCSCERLESWDVRYYTLEDGRSLCLECMETAITDTGDCQPLYHSIRDYYEGMYMKLEQQIPMLLVQREALNDAIVGEKNGYHHMPETRGLCLSEEQTVTSVLKRPRLGAHRLVGMRTQPRKLTRKCEVTAILVLYGLPRLLTGAILAHELMHGWLRLKGYRNLNPEVE…
BrDAR7	Brassica rapa	MDSSSYGVSHVSHISNPCIFGAGSSSSPEKKWNLMKWVSKLFKSGSNGGTGGARTNHHPPQFQEDENMVFPLPPSSSDDRSRASRDKEELDRVLSVSLADDTNRPYGYGWSLDNNSDFPRPFHSGLNPSFIPPYEPSYQVRRPQRICGGCNSDIGLGNYLGCMGTFFHPDCFCCDSCRYPITEHEFSLSGTKPYHQICFKELTHPKCEVCHHFIPTNDAGLIEYRCHPFWNQKYCPSHEHDRTARCCSCERLESWEVRYYTLDYGRSLCLECMETAITDTGDCQPLYHAIRDYYEGMYMKLEQQIPMLLVQREALNDAIVGEKHGYHHMPETRGLCLSEEQTVTSVLKRPRLGAHRLVGMRTQPQKLTRKCEVTAILVLYGLPRLLTGAILAHELMHGW…
BrDAR8	Brassica rapa	MWCLSCLKPSTSEDPFEAEIDLALDVSREEADIQEAKQLAFALQESSLLQKQQEEKRRAGELEKDAQIARAFQYDETERELDNNSALEDETYEQPAKIAVESFQDKGKIKQFEEQVKNDEQVAQDLQNRFNKMAYEESPGLHVLDDKDEQLAKTVKSSKEKRKSKQLEEQVKKDEQVAQDLQNRFNKRAFEESHDNAVLDELANTVKSFKEKRKSKQFEEQVKSDEQVAQDLQNLLSEMPYKESAGLHDNSVLGNEGELFPKTVGRSLKVKGKEKIHEDEQVKKDEELALVLQESLNMVEPPPRPRIEERKSNPRRAALDVKKSSKEKGKGKKSEGEQVKKDEELALVLQESLNMVEPPPPPPNEEHKSISRRAAFDVQEQLAKEKGKGKQIEDEQVKK…
